# Supplementary material for: A Multi-Area Stochastic Model for a Covert Visual Search Task
Source: PLoS One. 2015 Aug 19;10(8):e0136097. doi: 10.1371/journal.pone.0136097 (PMC4545888; doi:10.1371/journal.pone.0136097)
Supplement: S1 Datasets — (ZIP) [file pone.0136097.s002.zip]

Archive with 4 entries (3 files):
- Datasets/ES_00_xExtDAta_12.mat
- Datasets/README.txt
- Datasets/ES_00_xExtDAta_11.mat
- Datasets/
