# Supplementary material for: A Multi-Area Stochastic Model for a Covert Visual Search Task
Source: PLoS One. 2015 Aug 19;10(8):e0136097. doi: 10.1371/journal.pone.0136097 (PMC4545888; doi:10.1371/journal.pone.0136097)
Supplement: S1 Datasets — (ZIP) [file pone.0136097.s002.zip › Datasets/README.txt]

This file provides information on the two data files:

    ES_00_xExtDAta_11.mat and ES_00_xExtDAta_12.mat

which contain electrophysiological and behavioral data analyzed in the
papers:   

    Oristaglio J, Schneider DM, Balan PF, Gottlieb J (2006) Integration of 
    visuospatial and effector information during symbolically cued limb 
    movements in monkey lateral intraparietal area. 
    J Neurosci 26: 8310-8319.

    Balan PF, Oristaglio J, Schneider DM, Gottlieb J (2008) Neuronal 
    correlates of the set-size effect in monkey lateral intraparietal 
    area. PLoS Biol 6: e158.

and modeled in the current paper.  Extracting the data for analysis from 
the raw data files can be somewhat involved, as one must check each 
neuron for quality of isolation and each trial for performance, eye 
position, etc.  This initial data cleanup was performed on all files.

The two files correspond to data recorded from two different monkeys, 
referred to as Monkey 11 (M11, ES_00_xExtDAta_11.mat) and Monkey 12 
(M12, ES_00_xExtDAta_12.mat).Each file contains an N x 3 matrix ARSZ and 
a N x 3 struct ES, where N is the number of recorded neurons 
(46 for M11 and 61 for M12) and 3 refers to the three different set size 
conditions (set size 2 is column 1, set size 4 is column 2, and set 
size 6 is column 3).  

    ARSZ -- a matrix consisiting of zeros and ones.  ARSZ(n,m)=1 indicates
    that data was recorded from the n-th neuron for set size 
    condition m.   

    ES -- a struct containing the behavioral and electrophysiological data.
    ES has two fields gdat and resp. The field gdat contains
    information about the individual neurons, including receptive field
    (RF) positions, while the resp field contains the behavioral data
    (reaction times and accuracy) as well as the spike times. 

For example, the information for the n-th neuron in the set size 
condition in column m is accessed via ES(n,m).gdat.  

    ES(n,m).gdat -- struct containing fields:
      filename - 7 digit unique filename identifier for the neuron
      subject - the name of the monkey
      xRF - x coordinate of the neurons' RF
      yRF - y coordinate of the neurons' RF
      ecc - eccentricity of the visual stimuli in degrees of visual 
            angle (DVA)
      RFdir - polar direction of the receptive field relative to the fovea 
              in DVA (0 deg is to the right, 90 deg is up, and so on)
      arraysize - set size
      dtypes - not used
      chan - the recording channel for multi-electrode setups; in these 
             data we only use channel 1

File naming conventions: Data files are labeled with a 7 digit string, 
structured as follows: 
    The first 2 digits are a monkey id code  
    The next  3 digits are a neuron id code  (000-999)
    The last  2 digits are an experiment id code (00-99)
So, file 1221201 contains data from monkey 12 (DN), neuron 212, experiment
01 (the 2nd experiment performed on this cell). 

The other relevant information can be found in ES(n,m).resp

    ES(n,m).resp -- struct containing fields:
      tgdir - direction of target, in degrees (e.g. 90 is
              straight up from fixation).
      Eor - 1 is right, 2 is left (99 is catch/throwaway)
      perf - trial performance, according to a value codes:
	SUCCESS   = 1;   %did it!
	WRONGSAC  = 8;
	NOSAC     = 9;
	BREAKFIX  = 3;   % breakfix before or during cue, or antic saccade 
	BREAKFIX1 = 12;  %during cue-target delay
	BREAKSAC  = 11;  %break saccade hold (after acquiring target)
	OTHER     = 100; %unidentified ending
	CORRECTED = 200; %corrected (scored as wrong) in posthoc analysis
      tgx - x-coordinate of target location
      tgy - y-coordinate of target location
      lat - reaction time (latency)
      trialOrd - trial order
      perfALL - same as perf, includes malfunction trials
      events - 2 column matrix (in a matlab cell) for each trial
	       containing timestamps for various events. First column
	       corresponds to relative time from trial start in msec, second
	       column contains corresponding event code (see below).

    ********* Event Codes for ES(n,m).resp.events *******
    TRIAL_START_CD   = 1;  % trial started; monkey grabs the bars
    RBAR_ON_CD       = 2;  % grabbed right bar
    LBAR_ON_CD       = 3;  % grabbed left bar
    FP_ON_CD         = 4;  % Fixation Point on; frame in which the 
    		       	   % event occurred, signaled by diode on monitor
    FIXACH_CD	     = 5;  % Eye entered fixation window
    CUE_ON_CD 	     = 6;  % cue on
    CUE_OFF_CD 	     = 7;  % cue off; diode
    TARG_ON_CD	     = 8;  % targets on
    TARG_OFF_CD      = 9;  % targets off
    RBAR_OFF_CD      = 10; % released right bar
    LBAR_OFF_CD      = 11; % released left bar
    FP_OFF_CD        = 12; % Fixation point off
    BREAKFIX_CD      = 13; % eye out of fixation window
    FAKEBREAKFIX_CD  = 14; % eye is both in fixwindow and in target
    TARACH_CD        = 15; % eye in target window
    DEADLINE_CD      = 16; % marks the end of the deadline 
    		       	   % for detection on MISS trials;
    DRAWFP_CD        = 24; % time when draw FP command was set; is always 
    		       	   % dropped even if the diode somehow does not work
    DRAWCUE_CD       = 26; % same as DRAWFP_ON_CD
    ERASECUE_CD      = 27; % non-diode command
    DRAWTARG_CD      = 28; % non-diode target on
    ERASETARG_CD     = 29; % non-diode target off
    ERASEFP_CD       = 42; % non-diode fp off 
    BUZZ_ON_CD       = 96; % buzz on
    JUICE_ON_CD      = 97; % juice solenoid open
    JUICE_OFF_CD     = 98; % juice solenoid closed
    BUZZ_OFF_CD      = 99; % buzz off
    TRIAL_END_CD      = 100; %trial ended

For the current paper, only neurons that were tested on all 3 set sizes are
inlcuded in the model fitting (neurons that have a 1 in all three columns 
of the ARSZ matrix).  Also, certain neurons were excluded because 
the maximum firing rates of these cells exceeded 80 Hz.  The excluded 
neurons were:

    M11 - 096, 154, and 210
    M12 - 196, 263, and 292
